# Supplementary material for: The Perfect Condition for the Rising of Superbugs: Person-to-Person Contact and Antibiotic Use Are the Key Factors Responsible for the Positive Correlation between Antibiotic Resistance Gene Diversity and Virulence Gene Diversity in Human Metagenomes
Source: Antibiotics (Basel). 2021 May 20;10(5):605. doi: 10.3390/antibiotics10050605 (PMC8161104; doi:10.3390/antibiotics10050605)
Supplement: Supplementary file 1 [file antibiotics-10-00605-s001.zip]

Archive with 1 entries (1 files):
- antibiotics-1197802-supplementary.pdf
